# Supplementary material for: A Spatial Model of Hepatic Calcium Signaling and Glucose Metabolism Under Autonomic Control Reveals Functional Consequences of Varying Liver Innervation Patterns Across Species
Source: Front Physiol. 2021 Nov 26;12:748962. doi: 10.3389/fphys.2021.748962 (PMC8662697; doi:10.3389/fphys.2021.748962)
Supplement: Supplementary file 4 [file RunOdeFiles.m]

% Supplementary File 3
%
% Save the text content of this file as RunOdeFiles.m

% Matlab Script for running the .ode model file using XPP-Matlab Interface

%clear all variables in the workspace
clc

% Edit the line below to point to the directory with the Model File
cd('Path to Directory with ModelFile.ode')


% Set the name of the odefile
odefile = 'ModelFile.ode';


% Run the simulation using the model file.
% The output is automatically saved to a file named 'output.dat'
%   in the same directory as the model file.
out = RunXPP(odefile);


% Moves the output file to a renamed file with the results
movefile('output.dat', 'RESULT.dat');
